# Supplementary material for: AI-guided discovery of the invariant host response to viral pandemics
Source: eBioMedicine. 2021 Jun 11;68:103390. doi: 10.1016/j.ebiom.2021.103390 (PMC8193764; doi:10.1016/j.ebiom.2021.103390)
Supplement: Supplementary file 1 [file mmc1.xlsx]

## Sheet: virus-dataset
Multiple Viral Pandemics Validation
Human				Mouse
GSEID	Number of Sample	Dataset		GSEID	Number of Sample	Dataset
GSE47963	438	Mitchell 2013 flu		GSE19137	21	Kelvin 2014 cov Mm
GSE113211	118	Jones 2019 flu tpm		GSE52920	9	Jimenez Guardeno 2014 cov Mm
GSE68310	880	Zhai 2015 flu		GSE50000	86	Katze 2014 cov Mm
GSE21802	40	Bermejo-Martin 2010 H1N1		GSE130629	363	Price 2020 ebola
GSE56677	33	Selinger 2014 cov		Total	479
GSE45042	32	Josset 2013 cov
GSE37827	87	Katze 2012 cov
GSE33267	99	Sims 2013 cov
GSE17400	27	Yoshikawa 2010 cov
GSE30589	33	DeDiego 2011 cov
GSE125817	163	Johnson 2020 mo-DC HIV
GSE146423	6	Liao 2020 zika
GSE138841	8	van Tol 2020 wnv
GSE136342	35	Suthar 2019 wnv
GSE40396	65	Hu 2013 infection
GSE140713	57	Shen 2020 hiv
GSE147507	69	Melo 2020 SARS-CoV-2 Hs
GSE137965	45	Scott 2019 hpv
Total	2235

## Sheet: human-dataset
GSEID	Number of Sample	Dataset
GSE10006	87	Carolan 2008 hae
GSE101702	159	Tang 2019 IAV
GSE101931	38	Hubal 2017 AA T2D
GSE104423	29	Bondar 2017 HF processed
GSE104674	48	Stenvers 2019 obese circadian
GSE107480	15	Li 2020 heart
GSE108369	8	Ferretti 2018 Ibuprofen
GSE109278	44	Alao 2018 hcv
GSE113211	118	Jones 2019 flu tpm
GSE114466	42	Guan 2018 flu
GSE1145	17	Schinke 2004 heart 1
GSE116023	8	Takeda 2018 quin
GSE116436	7623	Monks 2018 NCI-60 Drug Response
GSE11784	171	Tilley 2011 hae
GSE117911	18	Hosmillo 2020 intestine
GSE119291	44	Readhead 2018 drugs 1
GSE120596	66	Theken 2019 ibuprofen
GSE123342	192	Vanhaverbeke 2019 blood chronic heart
GSE124534	81	Matualatupauw 2019 MetS
GSE128844	12	Bargiela 2019 hcq
GSE129534	16	Prince 2019 race
GSE133054	23	Ren 2020 heart hs
GSE135188	36	Quast 2019 smoking
GSE136342	35	Suthar 2019 wnv
GSE13896	70	Shaykhiev 2009 Mac COPD
GSE2125 GSE13896	115	WS Woodruff + Shaykhiev 2009 Alv Mac
GSE13933	87	Turetz 2009 hae
GSE139540	15	Deutschman 2019 vitk
GSE141910	366	Morley 2019 heart
GSE145412	32	Paczkowska-Abdulsalam 2020 MetS
GSE145994	8464	Auerbach 2020 drugs
GSE147507	69	Melo 2020 SARS-CoV-2 Hs
GSE148729	96	Wyler 2020 CoV-2 1
GSE148818	24	Pennycuick 2020 Y+O tracheal
GSE149312	22	Lamers 2020 cov
GSE15323	9	Yu 2011 virus
GSE1541	20	dos Santos 2004 lung
GSE17400	27	Yoshikawa 2010 cov
GSE17905	157	Wang 2010 hae 2
GSE18385	161	Wang 2010 hae 1
GSE19667	121	Strulovici Barel 2010 hae
GSE20250	127	Butler 2011 hae
GSE20257	135	Shaykhiev 2011 HAE
GSE2125	45	Woodruff 2005 mac
GSE21802	40	Bermejo-Martin 2010 H1N1
GSE22309	110	Wu 2007 Muscle diabetes
GSE27128	6	Eckle 2013 lung
GSE27876	19	Yoon 2011 asthma
GSE29819	38	Gaertner 2012 heart
GSE30589	33	DeDiego 2011 cov
GSE33267	99	Sims 2013 cov
GSE3442	5	Cuadras 2002 caco-2 rotavirus 1
GSE36930	54	Tome Carneiro 2013 wine
GSE37827	87	Katze 2012 cov
GSE39291	126	Deferme 2013 vitk
GSE39740	6	Medigeshi 2020 caco-2 JEV
GSE41649	8	Chamberland 2009 Asthma
GSE42955	29	Molina Navarro 2013 heart
GSE43696	108	Voraphani 2014 asthma
GSE45042	32	Josset 2013 cov
GSE46909	128	Shao 2013 drugs
GSE47460	153	Peng 2016 lung COPD I
GSE48060	52	Suresh 2014 Chronic cardiology outcome
GSE5060	54	Carolan 2006 hae 1
GSE51699	40	Meissner 2014 hcv 1
GSE51952	105	Van den Hof 2014 drugs
GSE5258	564	CMAP 2006 drug
GSE52601	24	Akat 2014 heart
GSE5406	210	Hannenhalli 2006 heart
GSE56677	33	Selinger 2014 cov
GSE57345 GSE57338	313	Liu 2015 heart
GSE58162	6	Pavuluri 2014 aspirin
GSE58837	31	Cardoso 2016 drugs
GSE59867	436	Maciejak 2015 Heart failure
GSE60408	864	Woo 2015 drugs
GSE63127	230	Tilley 2016 hae
GSE63950	9	Wickramasinghe 2015 hmo
GSE69039	18	Jung 2016 obesity
GSE69683	498	Bigler 2017 asthma
GSE70779	18	Meissner 2016 Cir
GSE71065	80	Jacobson 2016 hcq
GSE71634	40	Clarelli 2017 ifnb
GSE71994	40	Silva 2018 htn
GSE74144	36	Rouet 2018 blood htn
GSE74235	15	Smyth 2016 blood
GSE75360	21	Dluzen 2016 race
GSE76583	16	Guo 2016 aspirin
GSE76886	359	Wood 2016 mpa
GSE77239	18	Costarelli 2017 omp
GSE77343	197	Casey 2016 heart blood
GSE7832	20	Tilley 2009 hae
GSE80132	27	Rialdi 2016 Topoisomerase 1
GSE84453	128	Esser 2018 blood htn
GSE85871	212	Lv 2017 drugs
GSE89334	6	Chen 2017 zika
GSE9008	4	Whyte 2007 wine
GSE93101	33	Yu 2019 Acute heart outcome
GSE93840	54	Bell 2017 cpz
GSE95588	78	Kuo 2019 mac
GSE97287	19	Xie 2018 scls
GSE97460	688	Bush 2017 drugs
GSE98895	40	D'Amore 2018 MetS
Total	25809

## Sheet: mouse-dataset
GSEID	Number of Sample	Dataset
GSE104530	9	Nelson 2018 htn mm
GSE120042	27	Omura 2018 heart Mm
GSE19137	21	Kelvin 2014 cov Mm
GSE35182	24	Coronado 2012 heart Mm
GSE42641	255	Brandes 2013 flu mm
GSE50000	86	Katze 2014 cov Mm
GSE52920	9	Jimenez Guardeno 2014 cov Mm
GSE53607	30	Omura 2014 heart Mm
GSE61555	34	Jabbari 2015 baricitinib mm
GSE84568	332	Moodley 2016 jak Mm
GSE89712	6	Li 2016 heart mm
Total	833

## Sheet: rat-dataset
GSEID	Number of Sample	Dataset
GSE119135	866	Davis 2019 drugs Rat
GSE144219	743	Podtelezhnikov 2020 drugs Rat
GSE144548	18	Peng 2020 heart rat
GSE40348	300	De Abrew 2015 drugs Rat
GSE57822	5587	Gusenleitner 2014 drugs Rat
GSE59927	12921	Auerbach 2014 drug Rat
GSE63403	40	Abdel Aziz 2016 omp rat
Total	20475
